# Supplementary material for: Combining Predictive Models of Mortality and Time-to-Discharge for Improved Outcome Assessment in Intensive Care Units
Source: J Clin Med. 2025 Jun 25;14(13):4515. doi: 10.3390/jcm14134515 (PMC12249738; doi:10.3390/jcm14134515)
Supplement: Supplementary file 1 [file jcm-14-04515-s001.zip]

Archive with 1 entries (1 files):
- jcm-3641720-supplementary.pdf
